# Supplementary material for: Distribution of endotoxin in maternal and fetal body with intrahepatic cholestasis of pregnancy and its association with adverse fetal outcome
Source: BMC Pregnancy Childbirth. 2022 Dec 8;22:920. doi: 10.1186/s12884-022-05235-4 (PMC9733156; doi:10.1186/s12884-022-05235-4)
Supplement: Supplementary file 1 — Additional file 1. [file 12884_2022_5235_MOESM1_ESM.zip]

Archive with 20 entries (20 files):
- FIG.1-human-ELISAR5.xlsx
- FIG.2(A)-ControlR5.tif
- FIG.2(A)-ICP+RES+LYR5.tif
- FIG.2(A)-ICP+RESR5.tif
- FIG.2(A)-ICP+UDCAR5.tif
- FIG.2(A)-ICPR5.tif
- FIG.2(B)-ControlR5.tif
- FIG.2(B)-ICP+RES+LYR5.tif
- FIG.2(B)-ICP+RESR5.tif
- FIG.2(B)-ICP+UDCAR5.tif
- FIG.2(B)-ICPR5.tif
- FIG.3(A)-ControlR5.png
- FIG.3(A)-ICP+RES+LYR5.png
- FIG.3(A)-ICP+RESR5.png
- FIG.3(A)-ICP+UDCAR5.png
- FIG.3(A)-ICPR5.png
- FIG.3(B)-Fluorescence intensityR5.xlsx
- FIG.4-(A)(B)R5.xlsx
- FIG.4-(C)R5.xlsx
- FIG.5R5.xlsx
