# Supplementary material for: Distribution of endotoxin in maternal and fetal body with intrahepatic cholestasis of pregnancy and its association with adverse fetal outcome
Source: BMC Pregnancy Childbirth. 2022 Dec 8;22:920. doi: 10.1186/s12884-022-05235-4 (PMC9733156; doi:10.1186/s12884-022-05235-4)
Supplement: Supplementary file 1 — Additional file 1. [file 12884_2022_5235_MOESM1_ESM.zip › FIG.1-human-ELISAR5.xlsx]

## Sheet: LPS
ELISA Experiment Report
Name of kit:	Human lipopolysaccharide (LPS)ELISA kit
Kit Specifications:	96T
Number of samples:	95		Sample Type:	serum
Test instrument: Enzyme label analyzer: Rayto RT-6100 Test method and operation procedure: See the operation manual for details
Corresponding table of test samples
	1	2	3	4	5	6	7	8	9	10	11	12
A	Standard Sample 1	Standard Sample 2	Standard Sample 3	Standard Sample 4	Standard Sample 5	Standard Sample 6	N1	N2	N3	N4	N5	N6
B	Standard Sample 1	Standard Sample 2	Standard Sample 3	Standard Sample 4	Standard Sample 5	Standard Sample 6	N7	N8	N9	N10	N11	N12
C	N13	N14	N15	N16	N17	N18	N19	N20	ICP1-1	ICP1-2	ICP1-3	ICP1-4
D	ICP1-5	ICP1-6	ICP1-7	ICP1-8	ICP1-9	ICP1-10	ICP1-11	ICP1-12	ICP1-13	ICP1-14	ICP1-15	ICP1-16
E	ICP1-17	ICP1-18	ICP1-19	ICP2-1	ICP2-2	ICP2-3	ICP2-4	ICP2-5	ICP2-6	ICP2-7	ICP2-8	ICP2-9
F	ICP2-10	ICP2-11	ICP2-12	ICP2-13	ICP2-14	ICP2-15	ICP2-16	ICP2-17	ICP2-18	ICP2-19	ICP2-20	ICP2-21
G	ICP2-22	ICP2-23	ICP3-1	ICP3-2	ICP3-3	ICP3-4	ICP3-5	ICP3-6	ICP3-7	ICP3-8	ICP3-9	ICP3-10
H	ICP3-11	ICP3-12	ICP3-13	ICP3-14	ICP3-15	ICP3-16	ICP3-17	ICP3-18	ICP3-19	ICP3-20	ICP3-21
I. Original reading (OD value)
	1	2	3	4	5	6	7	8	9	10	11	12
A	0.0583	0.1304	0.3016	0.3959	1.0057	1.7561	0.2579	0.302552	0.2819	0.184552	0.302202	0.161752
B	0.0588	0.1104	0.2956	0.3559	0.9057	1.7361	0.132402	0.292152	0.197902	0.291302	0.304956	0.188607
C	0.161166	0.211657	0.2879	0.240195	0.206169	0.2505	0.168849	0.17324	0.4879	0.2605	0.4625	0.3653
D	0.4493	0.2879	0.4039	0.5023	0.4141	0.5041	0.3077	0.2419	0.2131	0.2505	0.4004	0.5087
E	0.3553	0.2046	0.3055	0.4972	0.4112	0.3661	0.3919	0.4063	0.3306	0.1904	0.3464	0.2095
F	0.2601	0.3351	0.3845	0.4351	0.2471	0.4455	0.3617	0.5097	0.2579	0.2855	0.3874	0.4585
G	0.2892	0.4117	0.4398	0.3712	0.3474	0.2258	0.2993	0.3504	0.5124	0.2606	0.3462	0.4347
H	0.4725	0.4574	0.3679	0.4031	0.2916	0.1981	0.3302	0.3478	0.2933	0.427	0.2304
2. Standard curve analysis
x	0.05855	0.1204	0.2986	0.3759	0.9557	1.7461	Human LPS
y	0.5	1	2	4	8	16	pg/mL
							A	9.11064
							B	-0.148434
							R	0.992968
3. Sample data（pg/ml）
	1	2	3	4	5	6	7	8	9	10	11	12
A							2.19722	2.6081	2.42088	1.53306	2.60491	1.32534
B							1.05795	2.51335	1.65468	2.50561	2.63	1.57
C	1.32	1.78	2.47	2.04	1.73	2.13	1.39	1.43	4.29674	2.225	4.06533	3.17979
D	3.94507	2.47463	3.53145	4.42793	3.62438	4.44433	2.65502	2.05555	1.79316	2.1339	3.49957	4.48623
E	3.08868	1.71573	2.63498	4.38146	3.59796	3.18707	3.42213	3.55332	2.86365	1.58636	3.0076	1.76037
F	2.22136	2.90465	3.35471	3.8157	2.10292	3.91045	3.14699	4.49535	2.20132	2.45277	3.38113	4.02889
G	2.48648	3.60251	3.85852	3.23354	3.01671	1.90887	2.57849	3.04404	4.51994	2.22591	3.00577	3.81206
H	4.15643	4.01886	3.20347	3.52416	2.50834	1.65651	2.86001	3.02035	2.52383	3.74191	1.95078

## Sheet: LBP
ELISA Experiment Report
Name of kit:	Human lipopolysaccharide binding protein (LBP)ELISA kit
Kit Specifications:	96T
Number of samples:	95		Sample Type:	serum
Test instrument: Enzyme label analyzer: Rayto RT-6100 Test method and operation procedure: See the operation manual for details
Corresponding table of test samples	1	2	3	4	5	6	7	8	9	10	11	12
A	Standard Sample 1	Standard Sample 2	Standard Sample 3	Standard Sample 4	Standard Sample 5	Standard Sample 6	N1	N2	N3	N4	N5	N6
B	Standard Sample 1	Standard Sample 2	Standard Sample 3	Standard Sample 4	Standard Sample 5	Standard Sample 6	N7	N8	N9	N10	N11	N12
C	N13	N14	N15	N16	N17	N18	N19	N20	ICP1-1	ICP1-2	ICP1-3	ICP1-4
D	ICP1-5	ICP1-6	ICP1-7	ICP1-8	ICP1-9	ICP1-10	ICP1-11	ICP1-12	ICP1-13	ICP1-14	ICP1-15	ICP1-16
E	ICP1-17	ICP1-18	ICP1-19	ICP2-1	ICP2-2	ICP2-3	ICP2-4	ICP2-5	ICP2-6	ICP2-7	ICP2-8	ICP2-9
F	ICP2-10	ICP2-11	ICP2-12	ICP2-13	ICP2-14	ICP2-15	ICP2-16	ICP2-17	ICP2-18	ICP2-19	ICP2-20	ICP2-21
G	ICP2-22	ICP2-23	ICP3-1	ICP3-2	ICP3-3	ICP3-4	ICP3-5	ICP3-6	ICP3-7	ICP3-8	ICP3-9	ICP3-10
H	ICP3-11	ICP3-12	ICP3-13	ICP3-14	ICP3-15	ICP3-16	ICP3-17	ICP3-18	ICP3-19	ICP3-20	ICP3-21	空白孔
I. Original reading (OD value)
	1	2	3	4	5	6	7	8	9	10	11	12
A	0.0704	0.1247	0.3718	0.6166	0.991	1.8842	0.107213	0.278243	0.231355	0.250805	0.140953	0.196326
B	0.0707	0.1253	0.3857	0.6015	0.9451	1.9266	0.109843	0.104583	0.271198	0.285289	0.222275	0.240435
C	0.249168	0.252443	0.146659	0.135247	0.185856	0.18149	0.272984	0.252443	0.2961	0.3919	0.4304	0.2575
D	0.2598	0.3709	0.4103	0.4109	0.3758	0.4693	0.432	0.3338	0.4181	0.3527	0.5621	0.3498
E	0.4759	0.2843	0.3016	0.4182	0.4685	0.4239	0.3333	0.488	0.4762	0.5042	0.5576	0.3218
F	0.3529	0.5302	0.4426	0.5545	0.3459	0.5539	0.3055	0.4385	0.4824	0.5653	0.3952	0.3161
G	0.5673	0.3258	0.5521	0.2828	0.4862	0.3379	0.2811	0.3403	0.4082	0.4703	0.329	0.4751
H	0.3486	0.4182	0.3095	0.3837	0.3283	0.3941	0.3532	0.4462	0.4928	0.4969	0.2831	0.046
2. Standard curve analysis
x	0.07055	0.125	0.37875	0.60905	0.96805	1.9054	Human LBP
y	7.5	15	30	60	120	240	μmol/L
							A	128.955
							B	-8.44074
							R	0.991634
3. Sample data (μmol/L)
	1	2	3	4	5	6	7	8	9	10	11	12
A							13.0883	35.3137	29.2206	31.7481	17.4728	24.6684
B							21.5671	15.5513	23.0243	33.2955	22.5	31.7
C	16.56	21.38	30.09	27.67	15.62	25.75	19.25	20.98	29.7428	42.0967	47.0615	24.7652
D	25.0618	39.3886	44.4695	44.5468	40.0205	52.0778	47.2678	34.6044	45.4753	37.0417	64.0448	36.6677
E	52.9289	28.2211	30.4521	45.4882	51.9747	46.2233	34.5399	54.4893	52.9676	56.5783	63.4645	33.057
F	37.0675	59.9312	48.6347	63.0648	36.1648	62.9874	30.955	48.106	53.7671	64.4575	42.5223	32.3219
G	64.7154	33.5728	62.7553	28.0277	54.2572	35.1331	27.8085	35.4426	44.1987	52.2068	33.9854	52.8258
H	36.513	45.4882	31.4708	41.0393	33.8952	42.3804	37.1061	49.099	55.1083	55.637	28.0664

## Sheet: Sheet1
		LPS	LBP
Normal		2.19722	13.0883
		2.6081	35.3137
		2.42088	29.2206
		1.53306	31.7481
		2.60491	17.4728
		1.32534	24.6684
		1.05795	21.5671
		2.51335	15.5513
		1.65468	23.0243
		2.50561	33.2955
		2.63	22.5
		1.57	31.7
		1.32	16.56
		1.78	21.38
		2.47	30.09
		2.04	27.67
		1.73	15.62
		2.13	25.75
		1.39	19.25
		1.43	20.98
ICP-1		4.29674	29.7428
		2.225	42.0967
		4.06533	47.0615
		3.17979	24.7652
		3.94507	25.0618
		2.47463	39.3886
		3.53145	44.4695
		4.42793	44.5468
		3.62438	40.0205
		4.44433	52.0778
		2.65502	47.2678
		2.05555	34.6044
		1.79316	45.4753
		2.1339	37.0417
		3.49957	64.0448
		4.48623	36.6677
		3.08868	52.9289
		1.71573	28.2211
		2.63498	30.4521
ICP-2		4.38146	45.4882
		3.59796	51.9747
		3.18707	46.2233
		3.42213	34.5399
		3.55332	54.4893
		2.86365	52.9676
		1.58636	56.5783
		3.0076	63.4645
		1.76037	33.057
		2.22136	37.0675
		2.90465	59.9312
		3.35471	48.6347
		3.8157	63.0648
		2.10292	36.1648
		3.91045	62.9874
		3.14699	30.955
		4.49535	48.106
		2.20132	53.7671
		2.45277	64.4575
		3.38113	42.5223
		4.02889	32.3219
		2.48648	64.7154
		3.60251	33.5728
ICP-3		3.85852	62.7553
		3.23354	28.0277
		3.01671	54.2572
		1.90887	35.1331
		2.57849	27.8085
		3.04404	35.4426
		4.51994	44.1987
		2.22591	52.2068
		3.00577	33.9854
		3.81206	52.8258
		4.15643	36.513
		4.01886	45.4882
		3.20347	31.4708
		3.52416	41.0393
		2.50834	33.8952
		1.65651	42.3804
		2.86001	37.1061
		3.02035	49.099
		2.52383	55.1083
		3.74191	55.637
		1.95078	28.0664
