# Supplementary material for: Distribution of endotoxin in maternal and fetal body with intrahepatic cholestasis of pregnancy and its association with adverse fetal outcome
Source: BMC Pregnancy Childbirth. 2022 Dec 8;22:920. doi: 10.1186/s12884-022-05235-4 (PMC9733156; doi:10.1186/s12884-022-05235-4)
Supplement: Supplementary file 1 — Additional file 1. [file 12884_2022_5235_MOESM1_ESM.zip › FIG.3(B)-Fluorescence intensityR5.xlsx]

## Sheet: Sheet1
Institute		Berthold Technologies
Department		Bioanalytical Instruments
Analysis Details
Seq. No.	Area [mm²]	Border [mm]	Average [cps]	Overall [cps]
Control-1	575.31	85.03	3462.69	157351580
Control-2	1075.99	116.63	2612.98	188084580
Control-3	264.11	59.39	3786.91	78067070
ICP-1	1071.76	118.37	5110.14	433692570
ICP-2	1298.37	128.81	4129.62	424785280
ICP-3	352.41	67.14	5988.9	165347460
ICP+UDCA-1	1075.21	116.24	3703.32	315482120
ICP+UDCA-2	1090.53	118.45	2949.4	214666340
ICP+UDCA-3	481.34	77.81	2702.17	102877150
ICP+RES-1	1114.28	118.59	3398.13	299545390
ICP+RES-2	874.58	105.39	3621.47	195221650
ICP+RES-3	548.8	83.31	3000.29	130137740
ICP+RES+LY-1	1068.05	116.43	6461.31	547602690
ICP+RES+LY-2	663.48	91.51	2778.35	123261600
ICP+RES+LY-3	608.7	87.53	3768.84	153120370
