# Supplementary material for: Distribution of endotoxin in maternal and fetal body with intrahepatic cholestasis of pregnancy and its association with adverse fetal outcome
Source: BMC Pregnancy Childbirth. 2022 Dec 8;22:920. doi: 10.1186/s12884-022-05235-4 (PMC9733156; doi:10.1186/s12884-022-05235-4)
Supplement: Supplementary file 1 — Additional file 1. [file 12884_2022_5235_MOESM1_ESM.zip › FIG.4-(A)(B)R5.xlsx]

## Sheet: Sheet1
Test results
TBA （μ mol/L）
Control	ICP	ICP+UDCA	ICP+RES	ICP+RES+LY
1.6	20.9	6.9	6.9	12.3
2.9	13.5	4.5	3.6	9.2
2.3	20.7	4.4	5.6	6.7
ALT(U/L)
Control	ICP	ICP+UDCA	ICP+RES	ICP+RES+LY
25.2	132	38.3	72.2	69.8
41	178.6	42	78.1	148.6
58.5	81.6	91.8	56.8	81.6
