# Supplementary material for: Distribution of endotoxin in maternal and fetal body with intrahepatic cholestasis of pregnancy and its association with adverse fetal outcome
Source: BMC Pregnancy Childbirth. 2022 Dec 8;22:920. doi: 10.1186/s12884-022-05235-4 (PMC9733156; doi:10.1186/s12884-022-05235-4)
Supplement: Supplementary file 1 — Additional file 1. [file 12884_2022_5235_MOESM1_ESM.zip › FIG.4-(C)R5.xlsx]

## Sheet: Sheet1
Program Details
The board type	96 WELL PLATE
Vibration plate	Linearity: 0:03 (MM:SS)
	Frequency: 567 cpm (3 mm)
detection	Fluorescent end
	The whole plate
	Filter Group 1 (Green)
	Excitation: 485/20, emission: 528/20
	Color mirror: top 510 nm, gain: 35
	Light source: Xenon flash light source energy: high
	Detection speed: normal, delay: 100 msec, measurement/data point: 10
	Detection height: 7 mm
The results
Actual temperature:	28.5
The standard curve		1	2
	A	4128	4890
	B	3488	3602
	C	1664	1678
	D	730	766
	E	335	355
	F	154	164
	G	73	83
	H	4	4
The resulting value		Maternal liver	Maternal duodenum	The placenta	Fetal brain	Fetal liver
	Control-1	86	120.5	18.5	23.5	30
	Control-2	81	113.5	28.5	24	28.5
	Control-3	89.5	109	27	22	29.5
	ICP-1	162.5	136.5	52	38	57.5
	ICP-2	132	77	40.5	32.5	43
	ICP-3	121	301	37	27.5	39
	ICP+UDCA-1	374.5	133	66	47	65
	ICP+UDCA-2	222.5	158.5	38	29	73
	ICP+UDCA-3	182	188	46.5	28	64
	ICP+RES-1	91.5	120	72	34.5	137
	ICP+RES-2	112.5	227	47	25.5	51
	ICP+RES-3	117	134	50.5	25.5	25
	ICP+RES+LY-1	176.5	141.5	98	44	99
	ICP+RES+LY-2	102.5	125	37	21	37
	ICP+RES+LY-3	63.5	170.5	47	24.5	71
