# Supplementary material for: Distribution of endotoxin in maternal and fetal body with intrahepatic cholestasis of pregnancy and its association with adverse fetal outcome
Source: BMC Pregnancy Childbirth. 2022 Dec 8;22:920. doi: 10.1186/s12884-022-05235-4 (PMC9733156; doi:10.1186/s12884-022-05235-4)
Supplement: Supplementary file 1 — Additional file 1. [file 12884_2022_5235_MOESM1_ESM.zip › FIG.5R5.xlsx]

## Sheet: Sheet1
		The total number of litter	The total number of stillbirth	The stillbirth rate of pregnant mice
	Control-1	9	0	0
	Control-2	9	1	0.111111
	Control-3	8	0	0
	ICP-1	8	3	0.375
	ICP-2	7	3	0.428571
	ICP-3	7	2	0.285714
	ICP+UDCA-1	9	1	0.111111
	ICP+UDCA-2	8	0	0
	ICP+UDCA-3	7	1	0.142857
	ICP+RES-1	9	1	0.111111
	ICP+RES-2	8	1	0.125
	ICP+RES-3	11	1	0.0909091
	ICP+RES+LY-1	7	2	0.285714
	ICP+RES+LY-2	9	3	0.333333
	ICP+RES+LY-3	7	1	0.142857
